# Supplementary material for: Statistical modeling of SARS-CoV-2 substitution processes: predicting the next variant
Source: Commun Biol. 2022 Mar 29;5:285. doi: 10.1038/s42003-022-03198-y (PMC8964801; doi:10.1038/s42003-022-03198-y)
Supplement: Supplementary file 6 — Supplementary Data 3 [file 42003_2022_3198_MOESM6_ESM.csv]

Supplementary Data 3: Source data for Figure 4
Proportion of states	Winning model Vs. random model	Winning model Vs. base model
0.01	7.510739216	3.125
0.02	5.633054412	2.678571429
0.03	5.357660641	2.547619048
0.04	5.032195275	2.161290323
0.05	5.287560408	2.227848101
0.06	5.032195275	2.184782609
0.07	4.978547137	1.982905983
0.08	4.50644353	1.764705882
0.09	4.272776087	1.662337662
0.1	4.175971004	1.502702703
0.11	3.905584392	1.342723005
0.12	3.792923304	1.273109244
0.13	3.662929741	1.178438662
0.14	3.637343706	1.177083333
0.15	3.625183462	1.141955836
0.16	3.652096944	1.114613181
0.17	3.66700797	1.083550914
0.18	3.638535887	1.053140097
0.19	3.605154824	1.04109589
0.2	3.597644084	1.019148936
0.21	3.519317804	0.989939638
0.22	3.42762826	0.97098646
0.23	3.330849565	0.977011494
0.24	3.25465366	0.988593156
0.25	3.148501879	0.983114447
0.26	3.079403079	0.99070632
0.27	2.976478134	0.994423792
0.28	2.875540157	0.992592593
0.29	2.817822161	0.998165138
0.3	2.758944872	1.005474453
0.31	2.728094309	1.019927536
0.32	2.656923998	1.023508137
0.33	2.603722928	1.026929982
0.34	2.558069415	1.037634409
0.35	2.49356542	1.033807829
0.36	2.436817612	1.03180212
0.37	2.383137254	1.033450704
0.38	2.328329157	1.036971831
0.39	2.291738376	1.043859649
0.4	2.249466395	1.045375218
0.41	2.209256462	1.043252595
0.42	2.178114373	1.051813472
0.43	2.155407487	1.060137457
0.44	2.109834925	1.051020408
0.45	2.062949705	1.042158516
0.46	2.021368511	1.035117057
0.47	1.987948848	1.036666667
0.48	1.946533247	1.034941764
0.49	1.906808079	1.031509121
0.5	1.871676213	1.022988506
0.51	1.837922067	1.019607843
0.52	1.811243649	1.019512195
0.53	1.782737723	1.017799353
0.54	1.758069328	1.022653722
0.55	1.737029142	1.022508039
0.56	1.708693172	1.009508716
0.57	1.68662214	1.004709576
0.58	1.660132358	1.004702194
0.59	1.634540534	1.001560062
0.6	1.607298192	0.99689441
0.61	1.585874116	0.99382716
0.62	1.569986778	0.992343032
0.63	1.559372523	0.99543379
0.64	1.544395751	1
0.65	1.522946813	0.996974281
0.66	1.499871862	0.990977444
0.67	1.477485714	0.990977444
0.68	1.457967024	0.992481203
0.69	1.436837067	0.992481203
0.7	1.416310824	0.992481203
0.71	1.396362784	0.992481203
0.72	1.376968856	0.992481203
0.73	1.358106269	0.990990991
0.74	1.339753482	0.990990991
0.75	1.321890102	0.990990991
0.76	1.304496811	0.990990991
0.77	1.289506136	0.992492492
0.78	1.272974006	0.992492492
0.79	1.256860411	0.992492492
0.8	1.241149655	0.992492492
0.81	1.22582682	0.992492492
0.82	1.210877713	0.992492492
0.83	1.196288825	0.992492492
0.84	1.182047291	0.992492492
0.85	1.168140852	0.992492492
0.86	1.154557819	0.992492492
0.87	1.141287039	0.992492492
0.88	1.128317869	0.992492492
0.89	1.11564014	0.992492492
0.9	1.103244138	0.992492492
0.91	1.091120576	0.992492492
0.92	1.07926057	0.992492492
0.93	1.067655618	0.992492492
0.94	1.056297579	0.992492492
0.95	1.045178657	0.992492492
0.96	1.03429138	0.992492492
0.97	1.023628582	0.992492492
0.98	1.016249	0.995495495
